# Supplementary material for: Intraperitoneal Chemotherapy without Bevacizumab versus Intravenous Chemotherapy with Bevacizumab as the Frontline Adjuvant Therapy in Advanced Ovarian Cancer
Source: Cancers (Basel). 2024 Oct 3;16(19):3382. doi: 10.3390/cancers16193382 (PMC11476050; doi:10.3390/cancers16193382)
Supplement: Supplementary file 1 [file cancers-16-03382-s001.zip]

Archive with 1 entries (1 files):
- cancers-3207616-supplementary.pdf
